# Supplementary material for: Pioglitazone Modifies Kupffer Cell Function and Protects against Escherichia coli-Induced Bacteremia in Burned Mice
Source: Int J Mol Sci. 2022 Oct 22;23(21):12746. doi: 10.3390/ijms232112746 (PMC9657905; doi:10.3390/ijms232112746)
Supplement: Supplementary file 1 [file ijms-23-12746-s001.zip]

Archive with 1 entries (1 files):
- ijms-1945007-supplementary.pdf
